# Supplementary material for: Effects of Nutritional Supplements on Endurance Performance and Subjective Perception in Athletes Exercising in the Heat: A Systematic Review and Network Meta-Analysis
Source: Nutrients. 2025 Jun 27;17(13):2141. doi: 10.3390/nu17132141 (PMC12252039; doi:10.3390/nu17132141)
Supplement: Supplementary file 1 [file nutrients-17-02141-s001.zip]

Archive with 1 entries (1 files):
- nutrients-3697041-supplementary.pdf
